# Supplementary material for: Polygenic risk scores indicate extreme ages at onset of breast cancer in female BRCA1/2 pathogenic variant carriers
Source: BMC Cancer. 2022 Jun 27;22:706. doi: 10.1186/s12885-022-09780-1 (PMC9238030; doi:10.1186/s12885-022-09780-1)
Supplement: Supplementary file 2 — Additional file 2 SNPs replaced by SNPs in linkage disequlibrium. [file 12885_2022_9780_MOESM2_ESM.xlsx]

## Sheet: Tabelle1
Original SNP	Allele	Effect-Allele	Effect Old	New (Proxy) SNP	Allele	Effect-Allele	Matching alleles	D'	R2
Overall BC PRS
rs12405132	C	T	-0.051	rs34695381	G	C	C=G, T=C	1	1
rs865686	T	G	-0.110	rs7862747	A	C	G=C, T=A	1	0.979
rs6504950	G	A	-0.065	rs244338	G	A	G=G, A=A	0.953	0.887
chr17:29230520:D	GGT	G	-0.073	rs62070652	C	T	GT=C,-=T	1	1
ER+
rs12405132	C	T	-0.073	rs34695381	G	C	C=G, T=C	1	1
rs2736107	C	T	-0.051	rs3215401	A	G	C=-,T=G	1	0.914
rs865686	T	G	-0.139	rs7862747	A	C	G=C, T=A	1	0.979
rs6504950	G	A	-0.073	rs244338	G	A	G=G, A=A	0.953	0.887
chr17:29230520:D	GGT	G	-0.083	rs62070652	C	T	GT=C,-=T	1	1
ER-
rs8002929	G	A	-0.067	rs11382527	TC	T	A=-,G=C	1	0.973
chr17:29230520:D	GGT	G	-0.073	rs62070652	C	T	GT=C,-=T	1	1
