# Supplementary material for: Polygenic risk scores indicate extreme ages at onset of breast cancer in female BRCA1/2 pathogenic variant carriers
Source: BMC Cancer. 2022 Jun 27;22:706. doi: 10.1186/s12885-022-09780-1 (PMC9238030; doi:10.1186/s12885-022-09780-1)
Supplement: Supplementary file 4 — Additional file 4 SNPs included in polygenic risk score (PRS) computation, corresponding per-allele log odds ratios, and comparison of allele frequencies between patients recruited by Sheba Medical Center, Tel Aviv University (AF Sheba) and patients recruited by the German Consortium for Hereditary Breast and Ovarian Cancer (AF GC-HBOC). [file 12885_2022_9780_MOESM4_ESM.xlsx]

## Sheet: Tabelle1
rs-number	Chr	Position	Reference allele	Effect allele	Weight overall BC	Weight ER+	Weight ER-	Included in PRS calculation	Comment/Reason for exclusion	AF Sheba	AF GC-HBOC	Odds ratio	95% confidence interval	Fisher’s exact test p	Adjusted p (Bonferroni)
rs616488	1	10566215	A	G	-0.0579	-0.0379	-0.1016	Yes		0.271028	0.343085	0.712294	0.48 – 1.04	0.0803723	1
rs11552449	1	114448389	G	A	0.0666	0.0798	/	Yes		0.126168	0.148936	0.825324	0.49 – 1.38	0.463138	1
rs11249433	1	121280613	A	G	0.0874	0.1121	/	Yes		0.523364	0.406915	1.59907	1.12– 2.28	0.00756741	0.650797
rs34695381	1	145683334	G	C	-0.0512933	-0.0725707	/	No	G/C	/	/	/	/	/	/
rs12048493	1	149927034	A	C	0.0676586	0.0861777	/	Yes		0.299065	0.382353	0.689667	0.47– 1.00	0.0482902	1
rs6678914	1	202187176	G	A	/	/	-0.086	Yes		0.317757	0.390957	0.725957	0.50 – 1.05	0.0908249	1
rs4245739	1	204518842	A	C	/	/	0.1449	Yes		0.313084	0.284574	1.14557	0.78 – 1.68	0.511114	1
rs72755295	1	242034263	A	G	0.139762	0.14842	0.19062	Yes		0.0607477	0.0345745	1.80413	0.75 – 4.31	0.147796	1
rs4849887	2	121245122	C	T	-0.0957	-0.0934	-0.0891	Yes		0.149533	0.0744681	2.18218	1.23 – 3.89	0.00457139	0.39314
rs2016394	2	172972971	G	A	-0.0498	-0.0651	/	Yes		0.411215	0.441489	0.88372	0.62 – 1.26	0.49011	1
rs1550623	2	174212894	A	G	-0.0572	-0.0549	-0.0522	Yes		0.130841	0.146277	0.878811	0.52 – 1.47	0.624935	1
rs12710696	2	19320803	G	A	/	/	0.0955	Yes		0.462617	0.390957	1.34038	0.94 – 1.91	0.0991038	1
rs1830298	2	202181247	T	C	0.0582689	0.0487902	0.0563	Yes		0.411215	0.292553	1.68739	1.17 – 2.44	0.00373663	0.32135
rs4442975	2	217920769	G	T	-0.139262	-0.162519	/	Yes		0.406542	0.489362	0.71524	0.50 – 1.02	0.058771	1
rs16857609	2	218296508	G	A	0.0749	0.0746	0.0755	Yes		0.261682	0.31383	0.775273	0.52 – 1.14	0.189893	1
rs4577244	2	29120733	G	A	/	/	-0.0964	Yes		0.168224	0.191489	0.854165	0.54 – 1.35	0.508256	1
rs6762644	3	4742276	A	G	0.0633	0.0682	/	Yes		0.205607	0.406915	0.377843	0.25 – 0.57	5.1008e-07	4.38669e-05
rs4973768	3	27416013	G	A	0.093	0.1005	/	Yes		0.443925	0.510638	0.765411	0.54 – 1.09	0.123892	1
rs12493607	3	30682939	G	C	0.0547	0.0641	/	No	G/C	/	/	/	/	/	/
rs6796502	3	46866866	G	A	-0.0833816	-0.105361	/	Yes		0.0747664	0.130319	0.539795	0.282 – 1.0	0.0405562	1
rs9790517	4	106084778	C	T	0.0486	0.0545	/	Yes		0.280374	0.297872	0.918528	0.62 – 1.35	0.706498	1
rs6828523	4	175846426	C	A	-0.1131	-0.1391	/	Yes		0.0420561	0.125	0.307837	0.13 – 0.65	0.000697316	0.0599692
rs56963355	5	1251503	G	T	-0.105361	/	/	No	Call Rate < 0.95	/	/	/	/	/	/
rs2242652	5	1280028	G	A	/	/	0.207014	Yes		0.200935	0.223404	0.874339	0.56 – 1.34	0.602552	1
rs7734992	5	1280128	T	C	0.0487902	/	/	Yes		0.457944	0.446809	1.04593	0.74 – 1.49	0.796979	1
rs3215401	5	1296255	-	A	-0.0618754	-0.051	-0.127833	Yes		0.439252	0.297872	1.84447	1.28 – 2.66	0.00063613	0.0547072
rs13162653	5	16187528	G	T	-0.0512933	-0.0618754	/	Yes		0.392523	0.412234	0.92143	0.65 – 1.32	0.663375	1
rs2012709	5	32567732	C	T	0.0487902	0.0487902	/	Yes		0.476636	0.476064	1.00229	0.71 – 1.42	1	1
rs10941679	5	44706498	A	G	0.124	0.1473	/	Yes		0.261682	0.244681	1.09394	0.73 – 1.63	0.692949	1
rs889312	5	56031884	A	C	0.1157	0.1363	/	Yes		0.331776	0.25	1.48841	1.01 – 2.19	0.0361088	1
rs10472076	5	58184061	A	G	0.0491	0.039	0.053	Yes		0.401869	0.367021	1.15844	0.81 – 1.66	0.427576	1
rs1353747	5	58337481	A	C	-0.0811	-0.071	-0.0895	Yes		0.0560748	0.0611702	0.911881	0.40 – 1.96	0.858052	1
rs7707921	5	81538046	A	T	-0.0725707	-0.0833816		No	A/T	/	/	/	/	/	/
rs1432679	5	158244083	T	C	0.068	0.0666	0.0797	Yes		0.448598	0.409574	1.17247	0.82 – 1.67	0.38646	1
rs11242675	6	1318878	A	G	-0.0554	-0.0539	-0.0623	Yes		0.214953	0.388298	0.431939	0.29 – 0.64	1.59559e-05	0.00137221
rs204247	6	13722523	A	G	0.0502	0.0623	/	Yes		0.392523	0.404255	0.952287	0.67 – 1.36	0.793777	1
rs9257408	6	28926220	G	C	0.0487902	0.0487902	0.0487902	No	Call Rate < 0.95	/	/	/	/	/	/
rs17530068	6	82193109	A	G	0.0538	0.0464	0.0464	Yes		0.285047	0.239362	1.26642	0.85 – 1.88	0.239448	1
rs3757322	6	151942194	A	C	0.073485	0.0582689	0.131028	Yes		0.383178	0.332447	1.2469	0.87 – 1.79	0.243474	1
rs9397437	6	151952332	G	A	0.15	0.113329	0.165514	Yes		0.102804	0.106383	0.962559	0.53 – 1.72	1	1
rs851984	6	152023191	G	A	0.07	0.0676586	0.0425804	Yes		0.373832	0.406915	0.870364	0.61 – 1.25	0.483543	1
rs9918437	6	152072718	C	A	/	/	0.122218	Yes		0.121495	0.0638298	2.02583	1.08 – 3.80	0.0205047	1
rs2747652	6	152437016	G	A	-0.0684	-0.0506	-0.113	Yes		0.397196	0.539894	0.562083	0.39 – 0.80	0.00111129	0.0955712
rs4593472	7	130667121	C	T	-0.0512933	-0.0618754	/	Yes		0.238318	0.316489	0.676166	0.45 – 1.01	0.0473059	1
rs720475	7	144074929	G	A	-0.0625	-0.071	/	Yes		0.341122	0.236702	1.66809	1.13 – 2.45	0.00723122	0.621885
rs9693444	8	29509616	C	A	0.068	0.0704	0.0842	Yes		0.406542	0.340426	1.32659	0.92 – 1.90	0.110445	1
rs13365225	8	36858483	A	G	-0.0512933	-0.0512933	-0.0725707	Yes		0.228972	0.204787	1.15288	0.75 – 1.76	0.531004	1
rs6472903	8	76230301	A	C	-0.094	-0.0935	-0.0726	Yes		0.17757	0.204787	0.838647	0.53 – 1.31	0.450699	1
rs2943559	8	76417937	A	G	0.1213	0.1266	0.0766	Yes		0.116822	0.117021	0.998079	0.57 – 1.73	1	1
rs13267382	8	117209548	G	A	0.0487902	0.0487902	0.0582689	Yes		0.350467	0.329787	1.09637	0.77 – 1.58	0.650857	1
rs13281615	8	128355618	A	G	0.0929	0.1004	/	Yes		0.448598	0.43883	1.04032	0.73 – 1.48	0.863188	1
rs11780156	8	129194641	G	A	0.0722	0.0793	0.0564	Yes		0.317757	0.215426	1.69474	1.14 – 2.52	0.00767243	0.659829
rs1011970	9	22062134	C	A	0.0529	0.0423	0.1099	Yes		0.191589	0.159574	1.24767	0.78 – 1.98	0.363213	1
rs10759243	9	110306115	C	A	0.0521	0.0748	/	Yes		0.406542	0.271277	1.83826	1.277 – 2.66	0.00093084	0.0800523
rs7862747	9	110892899	A	C	-0.1102	-0.1391	/	Yes		0.369159	0.340426	1.13355	0.79 – 1.63	0.530071	1
rs7072776	10	22032942	G	A	0.0655	0.085	/	Yes		0.38785	0.257979	1.82049	1.25 – 2.65	0.00113903	0.0979568
rs11814448	10	22315843	A	C	0.229	0.2231	0.1676	Yes		0.0140187	0.0292553	0.472308	0.08 – 1.81	0.398909	1
rs10995190	10	64278682	G	A	-0.153	-0.1554	-0.1378	Yes		0.135514	0.132979	1.02203	0.60 – 1.71	1	1
rs704010	10	80841148	G	A	0.0785	0.0926	/	Yes		0.378505	0.398936	0.917738	0.64 – 1.31	0.661293	1
rs7904519	10	114773927	A	G	0.059	0.0508	0.0554	Yes		0.397196	0.50266	0.652428	0.46 – 0.93	0.0161497	1
rs11199914	10	123093901	G	A	-0.0504	-0.0657	/	Yes		0.471963	0.332447	1.79296	1.25 – 2.57	0.00109226	0.0939342
rs35054928	10	123340431	-	C	0.2379	0.285179	/	Yes		0.397196	0.414894	0.929374	0.65 – 1.33	0.72763	1
rs45631563	10	123349324	A	T	-0.223144	-0.301105	/	No	A/T	/	/	/	/	/	/
rs3817198	11	1909006	A	G	0.0651	0.0811	0.0559	Yes		0.392523	0.364362	1.127	0.79 – 1.61	0.535939	1
rs3903072	11	65583066	C	A	-0.0577	-0.0621	-0.031	Yes		0.425234	0.43883	0.946157	0.66 – 1.35	0.795625	1
rs554219	11	69331642	C	G	0.2374	0.2438	/	No	G/C	/	/	/	/	/	/
rs494406	11	69344241	G	A	0.068	0.0691	/	No	Call Rate < 0.95	/	/	/	/	/	/
rs75915166	11	69379161	C	A	/	0.166	/	Yes		0.0373832	0.0505319	0.730061	0.274 – 1.78	0.542592	1
rs11820646	11	129461171	C	T	-0.051	-0.055	-0.0422	Yes		0.32243	0.364362	0.830415	0.57 – 1.20	0.323912	1
rs12422552	12	14413931	G	C	0.0466	0.0439	/	No	G/C	/	/	/	/	/	/
rs805510	12	28139846	C	T	-0.076961	-0.0676586	-0.10436	Yes		0.135514	0.0957447	1.47953	0.85 – 2.57	0.170953	1
rs7297051	12	28174817	C	T	-0.0861777	-0.076961	-0.0953102	Yes		0.271028	0.25	1.11517	0.75 – 1.66	0.624593	1
rs17356907	12	96027759	A	G	-0.094	-0.1009	-0.063	Yes		0.266355	0.271277	0.97531	0.65 – 1.45	0.923367	1
rs4767280	12	115363953	C	T	-0.040822	-0.040822	-0.0618754	Yes		0.425234	0.367021	1.2754	0.89 – 1.82	0.187493	1
rs1391721	12	115836132	T	C	-0.0833816	-0.0943107	/	Yes		0.476636	0.425532	1.22902	0.86 – 1.75	0.2626	1
rs11571833	13	32972626	A	T	0.2296	0.2253	0.3612	No	A/T	/	/	/	/	/	/
rs11382527	13	73967663	T	/	/	/	-0.067	Yes		0.327103	0.25	1.45732	0.99 – 2.14	0.0557233	1
rs2236007	14	37132769	G	A	-0.0766	-0.0931	/	Yes		0.200935	0.242021	0.78786	0.51 – 1.21	0.262803	1
rs2588809	14	68660428	G	A	0.0769	0.0917	/	Yes		0.373832	0.159574	3.13758	2.09 – 4.74	1.10183e-08	9.47574e-07
rs999737	14	69034682	G	A	-0.0846	-0.0924	-0.055	Yes		0.0981308	0.24734	0.33163	0.19 – 0.56	7.03134e-06	0.000604695
rs941764	14	91841069	A	G	0.0622	0.0704	/	Yes		0.345794	0.360963	0.935845	0.65 – 1.35	0.721244	1
rs11627032	14	93104072	T	C	-0.0618754	-0.0512933	-0.0833816	Yes		0.345794	0.236702	1.70295	1.16 – 2.50	0.00542297	0.466375
rs4784227	16	52599188	C	T	0.231112	0.239017	0.157004	Yes		0.257009	0.236702	1.11526	0.74 – 1.67	0.618482	1
rs17817449	16	53813367	T	G	-0.0702	-0.0679	-0.0967	Yes		0.495327	0.367021	1.6912	1.19 – 2.41	0.00307056	0.264068
rs13329835	16	80650805	A	G	0.0775	0.0876	/	Yes		0.257009	0.223404	1.20206	0.80 – 1.81	0.365159	1
rs11075995	16	rs11075995	A	T	/	/	0.1024	No	A/T	/	/	/	/	/	/
rs62070652	17	29221277	C	T	-0.0725707	-0.0833816	-0.0725707	Yes		0.261682	0.255319	1.03372	0.69 – 1.54	0.922041	1
rs244338	17	53200418	G	A	-0.065	-0.0733	/	Yes		0.285047	0.231383	1.32372	0.89 – 1.97	0.166777	1
rs745570	17	77781725	A	G	-0.0512933	-0.0618754	-0.0512933	Yes		0.401869	0.473404	0.747742	0.52 – 1.06	0.102029	1
rs527616	18	24337424	C	G	-0.0516	-0.0483	/	No	G/C	/	/	/	/	/	/
rs1436904	18	24570667	A	C	-0.0464	-0.0643	/	Yes		0.327103	0.401596	0.724735	0.50 – 1.04	0.0772524	1
rs6507583	18	42399590	A	G	-0.0943107	-0.105361	/	Yes		0.0654206	0.0691489	0.942396	0.44 – 1.92	1	1
rs61494113	19	17401859	G	A	/	/	0.1502	Yes		0.313084	0.308511	1.02155	0.70 – 1.49	0.926404	1
rs4808801	19	18571141	A	G	-0.0741	-0.0736	-0.0851	Yes		0.299065	0.348404	0.798269	0.55 – 1.16	0.237332	1
rs3760982	19	44286513	G	A	0.0549	0.0602	0.0418	Yes		0.397196	0.492021	0.68074	0.48 – 0.97	0.0315672	1
rs2823093	21	16520832	G	A	-0.0782	-0.0916	/	Yes		0.233645	0.242021	0.954904	0.63 – 1.44	0.84149	1
rs132390	22	29621477	T	C	0.1123	0.118	/	Yes		0.0560748	0.0452128	1.254	0.53 – 2.85	0.55789	1
rs6001930	22	40876234	T	C	0.1163	0.1117	0.1073	Yes		0.17757	0.119681	1.5869	0.96 – 2.60	0.0642473	1

## Sheet: Tabelle3
rs616488
rs11552449
rs11249433
rs12048493
rs72755295
rs4849887
rs2016394
rs1550623
rs1830298
rs4442975
rs16857609
rs6762644
rs4973768
rs6796502
rs9790517
rs6828523
rs3215401
rs13162653
rs2012709
rs10941679
rs889312
rs10472076
rs1353747
rs1432679
rs11242675
rs204247
rs17530068
rs3757322
rs9397437
rs851984
rs2747652
rs4593472
rs720475
rs9693444
rs13365225
rs6472903
rs2943559
rs13267382
rs13281615
rs11780156
rs1011970
rs10759243
rs7862747
rs7072776
rs11814448
rs10995190
rs704010
rs7904519
rs11199914
rs35054928
rs3817198
rs3903072
rs75915166
rs11820646
rs805510
rs7297051
rs17356907
rs4767280
rs1391721
rs2236007
rs2588809
rs999737
rs941764
rs11627032
rs4784227
rs17817449
rs13329835
rs62070652
rs244338
rs745570
rs1436904
rs6507583
rs4808801
rs3760982
rs2823093
rs132390
rs6001930
rs616488
rs11552449
rs11249433
rs12048493
rs72755295
rs4849887
rs2016394
rs1550623
rs1830298
rs4442975
rs16857609
rs6762644
rs4973768
rs6796502
rs9790517
rs6828523
rs13162653
rs2012709
rs10941679
rs889312
rs10472076
rs1353747
rs1432679
rs11242675
rs204247
rs17530068
rs3757322
rs9397437
rs851984
rs2747652
rs4593472
rs720475
rs9693444
rs13365225
rs6472903
rs2943559
rs13267382
rs13281615
rs11780156
rs1011970
rs10759243
rs7862747
rs7072776
rs11814448
rs10995190
rs704010
rs7904519
rs11199914
rs35054928
rs3817198
rs3903072
rs11820646
rs805510
rs7297051
rs17356907
rs4767280
rs1391721
rs2236007
rs2588809
rs999737
rs941764
rs11627032
rs4784227
rs17817449
rs13329835
rs62070652
rs244338
rs745570
rs1436904
rs6507583
rs4808801
rs3760982
rs2823093
rs132390
rs6001930
rs75915166
