# Supplementary material for: Polygenic risk scores indicate extreme ages at onset of breast cancer in female BRCA1/2 pathogenic variant carriers
Source: BMC Cancer. 2022 Jun 27;22:706. doi: 10.1186/s12885-022-09780-1 (PMC9238030; doi:10.1186/s12885-022-09780-1)
Supplement: Supplementary file 5 — Additional file 5 Prevalence of IARC class 4/5 pathogenic germline variants in the BRCA1 gene (considering transcript NM_007294.4) and the BRCA2 gene (considering transcript NM_000059.4) in the curated final study sample consisting of 295 individuals. [file 12885_2022_9780_MOESM5_ESM.xlsx]

## Sheet: Tabelle1
BRCA1 variant	total number	in sICGT cases	in not sICGT cases
c.68_69delAG p.Glu23ValfsX17 c.185_186del, p.(Pro62Leufs*3)	56	4	52
c.5266dupC p.Gln1756ProfsX74 c.5383dup, p.(Leu1795Profs*35)	34	17	17
c.2934T>G, p.(Tyr978*)	6	0	6
c.1874_1877dupTAGT p.Val627SerfsX4	4	4	0
c.4689C>G p.Tyr1563X	4	4	0
c.3481_3491del11 p.Glu1161PhefsX3	3	3	0
c.3485delA p.Asp1162ValfsX48	3	3	0
c.4065_4068delTCAA p.Asn1355LysfsX10	3	3	0
c.4987-2508_5074+84del	3	3	0
c.3700_3704del5 p.Val1234GlnfsX8	2	2	0
c.3756_3759delGTCT p.Ser1253ArgfsX10	2	2	0
c.4035delA p.Glu1346LysfsX20	2	2	0
c.4186-?_4357+?dup	2	2	0
c.4222C>T p.Gln1408X	2	2	0
c.505C>T p.Gln169X	2	2	0
c.5333-?_5406+?del	2	2	0
c.763G>T p.Glu255X	2	2	0
c.135_4185del p.(Lys45Asnfs*10)	1	1	0
c.112_113delAA p.Lys38ValfsX2	1	1	0
c.1336delA p.Arg446GlufsX7	1	1	0
c.1340_1341insG p.His448SerfsX8	1	1	0
c.135-?_212+?del	1	1	0
c.1504_1508del5 p.Leu502AlafsX2	1	1	0
c.160C>T p.Gln54X	1	1	0
c.1621C>T p.Gln541X	1	1	0
c.1687C>T p.Gln563X	1	1	0
c.-19-?_80+?del	1	1	0
c.1953_1956delGAAA p.Lys653SerfsX47	1	1	0
c.1961delA p.Lys654SerfsX47	1	1	0
c.-200-?_80+?del	1	1	0
c.213-12A>G	1	1	0
c.2309C>A p.Ser770X	1	1	0
c.2338C>T p.Gln780X	1	1	0
c.2411_2412delAG p.Gln804LeufsX5	1	1	0
c.2551G>T p.Glu851X	1	1	0
c.2685_2686delAA p.Pro897LysfsX5	1	1	0
c.2923C>T p.Gln975X	1	1	0
c.3331_3334del p.Gln1111AsnfsX5	1	1	0
c.34C>T p.Gln12X	1	1	0
c.3612delA p.Ala1206ProfsX4	1	1	0
c.3624dupA p.Leu1209IlefsX10	1	1	0
c.3731_3743del p.His1244LeufsX1	1	1	0
c.4158_4162delCTCTC p.Ser1387GlufsX2	1	1	0
c.4183C>T p.Gln1395X	1	1	0
c.4327C>T p.Arg1443X	1	1	0
c.4533_4534delCA p.His1511GlnfsX9	1	1	0
c.4714_4744del31 p.Ser1572ThrfsX19	1	1	0
c.4754_4755delCA p.Pro1585ArgfsX36	1	1	0
c.4936delG p.Val1646SerfsX12	1	1	0
c.4986+3G>C	1	1	0
c.4986+4A>G	1	1	0
c.5075-1447_5193+5179del7245ins27 p.AlAsp1692fs	1	1	0
c.5137delG p.Val1713X	1	1	0
c.5152+1G>C	1	1	0
c.5177_5180delGAAA p.Arg1726LysfsX3	1	1	0
c.5179A>T p.Lys1727X	1	1	0
c.5182delA p.Met1729X	1	1	0
c.5345G>A p.Trp1782X	1	1	0
c.5407+2delT	1	1	0
c.5503C>T p.Arg1835X	1	1	0
c.57375-1420_57685+900del2631	1	1	0
c.66dupA p.Glu23ArgfsX18	1	1	0
c.676delT p.Cys226ValfsX8	1	1	0
c.707delC p.Thr236MetfsX11	1	1	0
c.729_730ins697_727	1	1	0
c.783T>G p.Tyr261*	1	1	0
c.81-1G>A	1	1	0
c.843_846delCTCA p.Ser282TyrfsX15	1	1	0
BRCA2 variant	total number	in sICGT cases	in not sICGT cases
c.5946delT p.Ser1982ArgfsX22 BRCA2*6174delT: c.6174del, p.(Phe2058Leufs*12)	34	3	31
c.1813dupA p.Ile605AsnfsX11	6	6	0
c.3847_3848delGT p.Val1283LysfsX2	5	5	0
c.5645C>A p.Ser1882X	5	5	0
c.1813delA p.Ile605TyrfsX9	3	3	0
c.6275_6276delTT p.Leu2092ProfsX7	3	3	0
c.658_659delGT p.Val220IlefsX4	3	3	0
c.8172_8175dupGTGG p.Tyr2726ValfsX5	3	3	0
c.462_463delAA p.Asp156X	2	2	0
c.5722_5723delCT p.Leu1908ArgfsX2	2	2	0
c.7254_7255delAG p.Arg2418SerfsX2	2	2	0
c.318_425+1dup p.?	1	1	0
c.1029delA p.Lys343AsnfsX6	1	1	0
c.1147delA p.Ile383SerfsX16	1	1	0
c.1325C>A p.Ser442X	1	1	0
c.1642C>T p.Gln548X	1	1	0
c.1705delC p.Gln569ArgfsX4	1	1	0
c.2025_2026del p.Cys676PhefsX2	1	1	0
c.2808_2811delACAA p.Ala938ProfsX2	1	1	0
c.3451_3452delAT p.Ile1151LeufsX6	1	1	0
c.3599_3600delGT p.Cys1200X	1	1	0
c.3744_3747delTGAG p.Ser1248ArgfsX10	1	1	0
c.3812C>G p.Ser1271X	1	1	0
c.3837delT p.Asn1279LysfsX5	1	1	0
c.3975_3978dupTGCT p.Ala1327Cys fs 4X	1	1	0
c.4478_4481delAAAG p.Glu1493ValfsX10	1	1	0
c.4519delC p.Gln1507ArgfsX36	1	1	0
c.4548delC p.Glu1518AsnfsX25	1	1	0
c.470_471dupA p.Ser158ValfsX25	1	1	0
c.4965C>G p.Tyr1655X	1	1	0
c.5213_5216del4 p.1739X	1	1	0
c.5238dupT p.Asn1747X	1	1	0
c.5576_5579delTTAA p.Ile1859LysfsX3	1	1	0
c.5609_5610delTCinsAG p.Phe1870X	1	1	0
c.5656C>T p.Gln1886X	1	1	0
c.6082_6086del5 p.Glu2028LysfsX19	1	1	0
c.6486_6489delACAA p.Lys2162AsnfsX5	1	1	0
c.6656C>G p.Ser2219X	1	1	0
c.7007+1G>C	1	1	0
c.7443delT p.Thr2482GlnfsX42	1	1	0
c.7617+1G>T	1	1	0
c.7689delC p.His2563GlnfsX8	1	1	0
c.8042_8043delCA p.Thr2681SerfsX11	1	1	0
c.8203_8204delCC p.Leu2737SerfsX26	1	1	0
c.8290_8291insG p.Ala2764GlyfsX6	1	1	0
c.8533_8534delAG, BRCA2*8765delAG: c.8764_8765del, p.(Ser2922*)	1	0	1
c.8951C>A p.Ser2984X	1	1	0
c.8961_8964delGAGT p.Ser2988PhefsX12	1	1	0
c.9097dupA p.Thr3033AsnfsX11	1	1	0
c.9117G>A p.Pro3039Pro	1	1	0
c.9352_9353insAT p.Met3118AsnfsX3	1	1	0
c.9382C>T p.Arg3128X	1	1	0
c.9672dupA p.Tyr3225IlefsX30	1	1	0
c.9699_9702delTATG p.Cys3233TrpfsX15	1	1	0
c.995_996insA p.His334ProfsX2	1	1	0
